# Supplementary material for: Scanning Electron Microscope: A New Potential Tool to Replace Gram Staining for Microbe Identification in Blood Cultures
Source: Microorganisms. 2021 May 28;9(6):1170. doi: 10.3390/microorganisms9061170 (PMC8227564; doi:10.3390/microorganisms9061170)
Supplement: Supplementary file 1 [file microorganisms-09-01170-s001.zip]

Archive with 1 entries (1 files):
- microorganisms-1243035-Supplementary material.pdf
